# Supplementary material for: The Impact of Comprehensive Genomic Profiling (CGP) on the Decision-Making Process in the Treatment of ALK-Rearranged Advanced Non-Small Cell Lung Cancer (aNSCLC) After Failure of 2nd/3rd-Generation ALK Tyrosine Kinase Inhibitors (TKIs)
Source: Front Oncol. 2022 May 13;12:874712. doi: 10.3389/fonc.2022.874712 (PMC9137396; doi:10.3389/fonc.2022.874712)
Supplement: Supplementary file 2 [file Table_2.xlsx]

## Sheet: גיליון1
						Sex: male-0, female-1	Smoking: y-1, n-0	Histology: Adeno-1, Other - 2, specify	Date of 1st phase NGS request	Previous ALK TKIs (on which the disease has already progressed)	Previous ALK TKIs (on which the disease has already progressed): alectinib-1, ceritinib-2, brigatinib-3, ensartinib-4, lorlatinib-5, crizotinib- 6, combination- 7, specify	CRX ALEC only	Previous ALK TKI lines: 1, 2, 3	Previous platinum-based chemotherapy: Y-1, N-0	Physician's rec. before results - Rec 1	Date of 2nd phase -NGS report	NGS type: Foundation liquid-1, Foundation CDX- 2, Other -3	Results of NGS	Results of the NGS: G1202R/del -1 F1174X -2 L1171x -3 L1196M -4 G1269A -5 Other ALK mutation -6 The absence of ALK resistant mutation -7 Other targetable mechanism - 8	Presense of original fusion: Y-1, N-0	Physician's rec. after results - Rec 2	Change in treatment recommendation following the NGS results (Rec 2 is different from Rec 1): Y-1, N-0	Treatment was postponed until getting the NGS results and was delivered in according with Rec 2: Y-1, N-0	Treatment delivered according with the Rec 2: Y-1, N-0	First systemic treatment delivered after entering the study (Tx2): brigatinib - 1, lorlatinib -2, platinum-based chemotherapy-3, other - 4, specify	ECOG PS at start of Tx2: 0, 1, 2, 3, 4	Brain metastases at Tx2: Y-1, N-0	Start date of Tx2	Last date of Tx2	Tx2 ongoing: Y-1, N-0	Sensor date for Ongoing	Reason for stopping Tx2: progression-1, death-2, toxicity- 3, other- 4, specify	Death: Y-1, N-0	Date of death	Date of last follow-up (if not dead)	comments
						0	1	1	2019-10-03	Brigatinib, crizotinib, alectinib	3, 6, 1		3	0	Lorlatinib	2019-11-07	1	ALK- I1171N 0.62% E1210K 0.6% G1202R 0.72% EML4-ALK fusion (Variant 3a/b) KRAS- G12S 0.34% TP53 Q331* Q192*	1, 3, 6	1	Lorlatinib	0	1	1	2	0	1	2020-01-16	2021-02-20	0		2	1	2021-02-20
						1	0	1	2019-10-07	Crizotinib, Ceritinib, Alectinib, Brigatinib	6, 2, 1, 3		4	1	Lorlatinib	2019-10-26	2	CDKN2A/B CDKN2A loss exon 1 and CDKN2B loss, TMB LOW MSS	7	0	Crizotinib	1	1	1	4 - Crizotinib	1	1	2019-10-26	2020-10-04	0		1	0		2021-06-07
						1	1	1	2020-01-01	Alectinib	1	y	1	0	Brigatinib	2020-01-13	1	ALK- G1202R 3.9% EML4-ALK Fusion (Variant 3a/b) ATM- complex rearrangement CDH1 A408V TP53 F113V	1	1	Lorlatinib	1	0	0	1	NA	0	2020-01-01	2020-03-01	0		1	1	2020-07-01
						1	0	1	2020-03-26	Alectinib	1	y	1	0	Brigatinib	2020-04-11	1	ALK rearrangement int. 19 CDKN2A/B p16INK4a and M53I and p14ARF D68Y TP53 Y107D	7	1	Lorlatinib	1	1	1	2	3	1	2020-04-20	2020-12-05	0		2	1	2020-12-08
						0	1	1	2019-12-18	Ensartinib	4		1	0	Brigatinib	2020-01-06	1	TP53- H115fs*34 0.13% D208fs*39 1.3% M2371 16.6%	7	0	Brigatinib	0	1	1	1	1	1	2020-01-06		1	2021-06-07		0		2021-06-07
						1	0	1	2019-09-23	Crizotinib, Ceritinib, Lorlatinib	6, 2, 5		3	1	Pemetrexed	2019-11-04	1	ALK- EML4-ALK Fusion (Variant 1) PIK3CA E542K 0.17% TP53 R273H	7	1	Continuation with Lorlatinib	1	1	1	2	3	1	2019-11-10	2020-01-12	0		1	1	2020-02-06
						1	1	1	2019-10-29	Crizotinib, Ceritinib, Alectinib	6, 2, 1		3	1	Alectinib	2019-11-15	1	KRAS- G12S 0.48% JAK2 V617F	7	0	Alectinib	0	0	1	4 - Alectinib	3	0	2019-11-15		1	2021-06-07		0		2021-06-07
						1	1	1	2020-04-07	Alectinib, Brigatinib	1, 3		2	0	Lorlatinib	2020-05-01	1	ALK- EML4-ALK fusion CHEK2- I157T TP53- deletions exons 9-10	7	1	Lorlatinib	0	1	1	2	1	0	2020-06-19		1	2021-06-07		0		2021-06-07
						0	0	1	2021-02-10	Crizotinib, alectinib, brigatinib, lorlatinib	6, 1, 3, 5		4	0	Platinum-pemetrexed	2021-02-22	1	NF1 Y863fs*15 CBL R420P DNMT3A L479fs*172, splice site 855+1G>A TEK R1076W TET2 S1586*Blood Tumor Mutational Burden - 0 Muts/Mb Microsatellite status -MSI-High Not Detected Tumor Fraction - Cannot Be Determined	7	0	Platinum-pemetrexed	0	0	1	3	1	1	2021-02-16		1	2021-06-07		0		2021-06-07
						0	1	1	2021-02-03	Alectinib	1	y	1	0	Brigatinib	2021-02-21	1	CHEK2 S428F DNMT3AW795*, W297*, Q842*Blood Tumor Mutational Burden - 0 Muts/Mb Microsatellite status -MSI-High Not Detected Tumor Fraction - Cannot Be Determined	7	0	Brigatinib	0	1	1	1	1	1	2021-03-15		1	2021-06-07		0		2021-06-07
						1	1	1	2020-11-01	Alectinib	1	y	1	0	Brigatinib	2020-11-13	1	DNMT3A R749C TP53 R249S Blood Tumor Mutational Burden - 5 Muts/Mb Microsatellite status - Cannot Be Determined Tumor Fraction - 10%	7	0	Brigatinib	0	0	1	1	3	0	2020-11-13	2021-01-31	0		1	0		2021-06-07	The patient with low MAF - did not respond to any ALK inhibitor
						1	0	1	2021-04-13	Alectinib, Lorlatinib	1, 5		2	0	Platinum- Based Chemotherapy	2021-05-02	1	No reportable genomic alterations were detected. Blood Tumor Mutational Burden - 0 Muts/Mb Microsatellite status -MSI-High Not Detected	7	0	Platinum-Based chemotherapy	0	1	0		1	0						0		2021-06-06	Has not yet begun chemotherapy
						1	0	1	2019-08-01	Alectinib	1	y	1	0	Platinum- Based Chemotherapy	2019-08-22	2	ALK- EML4- ALK fusion (Variant 3a/b) ARID1A P1651fs*3 CDKN2A/ B loss TMB - 6 MSS	7	1	Platinum- Based Chemotherapy	0	0	1	3	0	0	2019-08-22	2020-02-24	0		1	1	2020-07-19
						1	0	1	2019-09-15	Alectinib	1	y	1	0	Brigatinib	2019-09-23	1	ALK- KIF5B- ALK fusion	7	1	Alectinib+Platinum-Based Chemotherapy	1	1	1	4 - Alectinib+Platinum-Based Chemotherapy	NA	0	2019-11-05	2020-05-27	0		1	1	2020-10-05
						0	0	1	2019-11-11	Alectinib, Crizotinib	1, 6	y	2	0	Brigatinib	2019-12-25	1	Unknown ALK resistant mutations, probably G1269A	6		Brigatinib	0	0	1	1	1	0	2019-12-20	2020-06-01	0		1	1	2021-01-17
									2019-12-28	Alectinib	1		1	0	Brigatinib	2020-01-28	2	KIF5B-ALK fusion 2.1% MET amp. High (+++) FGFR1 amp. Low (+) TP53 R213* 5.5% MSS	8	1	Crizotinib	1
						1	0	1	2019-09-16	Alectinib	1		1	0	Lorlatinib	2020-01-19	2	ALK- I1171N, EML4- ALK fusion (Variant 5) CREBBP Q1760* SETD2 C1685fs*27 TP53 R273C MSS TMB-3	3	1	Lorlatinib	0											1	2019-10-03		Died before receiving results and was unable to receive treatment
						1	0	1	2020-07-28	Crizotinib, Alectinib	6, 1	y	2	1	Lorlatinib	2020-08-21	1	ALK L1196M, EML4-ALK fusion (variant 1) NF1 K1444E TP53 Q38*	4	1	Lorlatinib	0	0	1	2	0	0	2020-07-28		1	2021-03-04		0		2021-03-04
						1	1	1	2020-06-18	Alectinib	1	y	1	0	Brigatinib	2020-07-14	1	ALK I1171T, EML4-ALK fusion (variant 1)	3	1	Brigatinib	0	0	1	1	1	1	2020-07-01	2020-11-10	0		1	0		2021-03-11
						1			2020-06-28	Alectinib	1			0	Platinum- Based Chemotherapy	2020-07-29	1	NF1 R1276G	7	0	Platinum- Based Chemotherapy	0		?1
						1
